# Supplementary material for: A real-world data analysis of montelukast in FDA Adverse Event Reporting System (FAERS) database
Source: BMC Pharmacol Toxicol. 2025 Jul 1;26:130. doi: 10.1186/s40360-025-00959-3 (PMC12220754; doi:10.1186/s40360-025-00959-3)
Supplement: Supplementary file 1 — Supplementary Material 1 [file 40360_2025_959_MOESM1_ESM.xlsx]

## Sheet: Sheet2
SOC (System Organ Class)	SOC_Code	Preferred Terms	PT_Code	a (Target drug target report)	ROR	ROR_lower_bound	ROR_upper_bound	PRR	PRR_lower_bound	PRR_upper_bound	Chi-Square	BCPNN(IC)	BCPNN(E(IC))	BCPNN(IC025)	BCPNN_upper_bound	EBGM	EBGM05
Psychiatric disorders	10037175	Anxiety	10002855	2673	6.62668	6.37502	6.88827	6.45327	6.21554	6.70009	12241.2	2.67654	2.67362	2.61667	2.73057	6.39323	6.15044
Psychiatric disorders	10037175	Depression	10012378	2371	7.20346	6.91371	7.50535	7.03387	6.75845	7.32052	12173.1	2.79941	2.79576	2.73537	2.85615	6.96153	6.68151
Psychiatric disorders	10037175	Suicidal ideation	10042458	2007	15.8746	15.1785	16.6027	15.5304	14.8644	16.2263	26613.5	3.92137	3.9112	3.84525	3.97716	15.1513	14.4869
Psychiatric disorders	10037175	Aggression	10001488	1816	25.7136	24.5217	26.9635	25.1962	24.0512	26.3957	40473.7	4.59624	4.57789	4.50812	4.64767	24.1883	23.0671
Respiratory, thoracic and mediastinal disorders	10038738	Asthma	10003553	1511	11.3011	10.7355	11.8965	11.1216	10.5743	11.6973	13678.4	3.45037	3.44089	3.36535	3.51642	10.9311	10.384
Psychiatric disorders	10037175	Nightmare	10029412	1339	27.7974	26.3039	29.3756	27.3837	25.9336	28.9148	32521.4	4.71114	4.6842	4.60303	4.76538	26.1935	24.7863
Psychiatric disorders	10037175	Abnormal behaviour	10061422	1332	22.6445	21.4297	23.9281	22.3121	21.1324	23.5576	26129	4.42775	4.40565	4.32458	4.48673	21.5222	20.3676
Psychiatric disorders	10037175	Insomnia	10022437	1300	3.39915	3.21747	3.59108	3.36319	3.18604	3.55018	2155.88	1.74397	1.74134	1.66052	1.82216	3.34955	3.17053
Psychiatric disorders	10037175	Anger	10002368	1067	21.798	20.4983	23.18	21.5421	20.2725	22.8912	20164	4.37893	4.35236	4.26197	4.44275	20.8061	19.5656
General disorders and administration site conditions	10018065	Crying	10011469	777	14.4483	13.4515	15.5191	14.3279	13.3476	15.3801	9406.64	3.80801	3.78403	3.67889	3.88918	14.0064	13.04
Immune system disorders	10021428	Eosinophilic granulomatosis with polyangiitis	10078117	743	369.713	337.179	405.386	366.554	334.461	401.727	165943	7.81343	7.43322	7.30822	7.55821	224.945	205.15
Psychiatric disorders	10037175	Irritability	10022998	738	8.36062	7.77227	8.99351	8.29799	7.71878	8.92067	4674.86	3.03474	3.02072	2.91339	3.12806	8.195	7.6183
Psychiatric disorders	10037175	Agitation	10001497	695	6.3894	5.92742	6.88739	6.34621	5.89087	6.83676	3100.19	2.65267	2.64172	2.53132	2.75211	6.28832	5.83365
Psychiatric disorders	10037175	Sleep terror	10041010	659	151.9	139.387	165.536	150.753	138.407	164.201	77804.7	6.90503	6.66577	6.54201	6.78953	119.846	109.973
Psychiatric disorders	10037175	Mood swings	10027951	646	13.8479	12.8048	14.9759	13.7522	12.7236	14.8639	7466.01	3.75025	3.72267	3.60751	3.83783	13.4567	12.4431
Respiratory, thoracic and mediastinal disorders	10038738	Wheezing	10047924	622	8.39723	7.756	9.09146	8.34418	7.71134	9.02895	3967.02	3.04264	3.02592	2.90909	3.14275	8.23996	7.61075
Psychiatric disorders	10037175	Sleep disorder	10040984	619	6.72631	6.21219	7.28298	6.68544	6.17792	7.23467	2961.95	2.72697	2.7139	2.59696	2.83085	6.62062	6.11458
Psychiatric disorders	10037175	Hallucination	10019063	600	5.96222	5.49996	6.46333	5.92789	5.47132	6.42256	2435.94	2.55533	2.54362	2.42493	2.66232	5.87801	5.42228
Psychiatric disorders	10037175	Mood altered	10027940	588	15.6206	14.3883	16.9584	15.5215	14.3047	16.8417	7783.66	3.92056	3.88625	3.76542	4.00708	15.1428	13.9481
Skin and subcutaneous tissue disorders	10040785	Urticaria	10046735	577	2.55379	2.35263	2.77216	2.54346	2.34438	2.75944	539.485	1.34296	1.3391	1.21843	1.45978	2.53671	2.33689
Psychiatric disorders	10037175	Depressed mood	10012374	568	7.91132	7.28072	8.59654	7.86606	7.24296	8.54277	3361.39	2.95868	2.94156	2.8194	3.06372	7.77414	7.15447
Psychiatric disorders	10037175	Suicide attempt	10042464	492	5.71486	5.22797	6.24709	5.68811	5.20611	6.21474	1884.47	2.49635	2.48278	2.35183	2.61373	5.64256	5.16183
Nervous system disorders	10029205	Disturbance in attention	10013496	435	5.51598	5.01781	6.0636	5.49333	4.99956	6.03586	1585.23	2.44656	2.43186	2.29268	2.57104	5.45115	4.95884
Psychiatric disorders	10037175	Neuropsychological symptoms	10089746	428	358.232	317.539	404.14	356.469	316.093	402.003	93946	7.78864	7.19029	7.02627	7.35431	221.113	195.995
Psychiatric disorders	10037175	Panic attack	10033664	379	7.31589	6.60958	8.09768	7.28829	6.58753	8.06359	2031.96	2.85004	2.82659	2.67734	2.97585	7.21021	6.5141
Psychiatric disorders	10037175	Abnormal dreams	10000125	378	9.01668	8.14389	9.98301	8.98174	8.11588	9.93998	2641.57	3.1473	3.11761	2.96795	3.26727	8.85996	8.00233
Psychiatric disorders	10037175	Fear	10016275	375	9.01953	8.14316	9.99021	8.98485	8.11539	9.94747	2621.72	3.14779	3.11786	2.9676	3.26811	8.86298	8.00182
General disorders and administration site conditions	10018065	Chest discomfort	10008469	373	2.65106	2.39414	2.93555	2.64396	2.38877	2.9264	380.161	1.39862	1.39229	1.24243	1.54215	2.63649	2.38099
Product issues*	10077536	Product substitution issue*	10069326	372	4.46371	4.02994	4.94417	4.44886	4.01828	4.92557	987.975	2.14489	2.13167	1.98138	2.28196	4.42259	3.99282
Psychiatric disorders	10037175	Intentional self-injury	10022524	351	10.2347	9.2077	11.3763	10.1973	9.17794	11.3299	2862.5	3.32745	3.29079	3.13536	3.44621	10.0383	9.03103
Psychiatric disorders	10037175	Tic	10043833	333	43.8768	39.2442	49.0563	43.7122	39.1125	48.8528	12924.5	5.34757	5.18518	5.02155	5.34881	40.7172	36.4182
Psychiatric disorders	10037175	Emotional disorder	10014551	332	7.38657	6.62737	8.23274	7.36213	6.60815	8.20213	1803.38	2.8644	2.83737	2.67796	2.99678	7.28234	6.53385
Nervous system disorders	10029205	Psychomotor hyperactivity	10037211	309	12.4651	11.1345	13.9548	12.4243	11.1024	13.9035	3178.79	3.60698	3.55574	3.38985	3.72162	12.1846	10.8839
Psychiatric disorders	10037175	Obsessive-compulsive disorder	10029898	307	26.1372	23.3084	29.3092	26.0482	23.2381	29.1981	7077.6	4.64219	4.53386	4.36565	4.70206	24.9711	22.2685
Psychiatric disorders	10037175	Mental disorder	10061284	301	4.85665	4.33494	5.44113	4.84326	4.32469	5.42401	911.021	2.26646	2.24831	2.0813	2.41532	4.81142	4.29457
General disorders and administration site conditions	10018065	Screaming	10039740	283	32.6592	28.9683	36.8203	32.5559	28.8874	36.6902	8196.59	4.9485	4.80393	4.62793	4.97993	30.8779	27.3883
Psychiatric disorders	10037175	Personality change	10034719	268	19.3457	17.1258	21.8534	19.289	17.0819	21.7814	4498.44	4.22497	4.13286	3.95384	4.31187	18.7001	16.5542
Psychiatric disorders	10037175	Restlessness	10038743	255	4.79398	4.23734	5.42375	4.78283	4.22901	5.40918	757.162	2.2485	2.22744	2.0461	2.40878	4.75187	4.20012
Psychiatric disorders	10037175	Thinking abnormal	10043431	250	8.93113	7.881	10.1212	8.90827	7.86362	10.0917	1729.13	3.13563	3.09144	2.90768	3.27521	8.78858	7.75521
Social circumstances	10041244	Loss of personal independence in daily activities	10079487	231	2.47323	2.17303	2.81491	2.46931	2.17033	2.80948	201.32	1.30046	1.29135	1.10126	1.48144	2.46308	2.16411
Psychiatric disorders	10037175	Social avoidant behaviour	10041243	219	25.0953	21.9165	28.7351	25.0344	21.8706	28.656	4844.6	4.58733	4.44338	4.24461	4.64216	24.0394	20.9944
Respiratory, thoracic and mediastinal disorders	10038738	Nasal congestion	10028735	212	2.72149	2.37759	3.11514	2.71728	2.3747	3.1093	229.217	1.43791	1.42633	1.22792	1.62473	2.70927	2.36691
Psychiatric disorders	10037175	Paranoia	10033864	207	8.25183	7.19279	9.4668	8.23453	7.18003	9.44389	1297.64	3.02382	2.97507	2.77336	3.17677	8.1332	7.08938
Respiratory, thoracic and mediastinal disorders	10038738	Productive cough	10036790	203	3.31498	2.88733	3.80597	3.30956	2.88354	3.79852	325.552	1.72091	1.70471	1.50188	1.90754	3.29645	2.87119
Investigations	10022891	Full blood count abnormal	10017412	195	5.14598	4.46862	5.92602	5.13666	4.46193	5.91342	644.19	2.35059	2.32064	2.1134	2.52788	5.10033	4.42897
Psychiatric disorders	10037175	Somnambulism	10041347	184	17.4262	15.047	20.1815	17.3913	15.0214	20.1351	2760.13	4.08013	3.96086	3.74542	4.1763	16.9139	14.6046
Respiratory, thoracic and mediastinal disorders	10038738	Obstructive airways disorder	10061877	174	11.7404	10.1027	13.6435	11.7188	10.0872	13.6145	1672.41	3.52437	3.44009	3.21959	3.66058	11.5064	9.90142
Psychiatric disorders	10037175	Attention deficit hyperactivity disorder	10083622	174	20.5442	17.6589	23.901	20.505	17.6304	23.8483	3118.38	4.31024	4.16247	3.94042	4.38451	19.8386	17.0524
Psychiatric disorders	10037175	Middle insomnia	10027590	163	6.49184	5.56239	7.57661	6.48152	5.55514	7.56239	747.5	2.68278	2.63575	2.40898	2.86252	6.42091	5.50161
Skin and subcutaneous tissue disorders	10040785	Angioedema	10002424	158	2.37535	2.03146	2.77745	2.37284	2.02989	2.77373	125.08	1.24321	1.2308	1.0013	1.46031	2.36724	2.02453
Psychiatric disorders	10037175	Poor quality sleep	10062519	156	5.36857	4.58491	6.28617	5.36071	4.57949	6.2752	548.487	2.41163	2.37237	2.14082	2.60391	5.32076	4.54408
Psychiatric disorders	10037175	Hallucination, auditory	10019070	154	6.88482	5.87264	8.07145	6.87437	5.86536	8.05695	764.194	2.76671	2.71354	2.48021	2.94686	6.80552	5.805
Psychiatric disorders	10037175	Hallucination, visual	10019075	152	5.38984	4.5936	6.32411	5.38215	4.58832	6.31332	537.516	2.41734	2.37687	2.14231	2.61142	5.34184	4.55269
Psychiatric disorders	10037175	Self-injurious ideation	10051154	151	26.4889	22.4994	31.1858	26.4446	22.4679	31.1251	3535.79	4.66303	4.44841	4.2091	4.68773	25.3344	21.5188
Blood and lymphatic system disorders	10005329	Eosinophilia	10014950	151	6.39763	5.44888	7.51157	6.38823	5.44238	7.49846	678.966	2.66209	2.61226	2.37674	2.84778	6.3295	5.39085
Infections and infestations	10021881	Lower respiratory tract infection	10024968	144	2.5884	2.19725	3.04919	2.58577	2.19561	3.04525	139.508	1.36666	1.35098	1.11062	1.59133	2.57873	2.18904
Psychiatric disorders	10037175	Sleep disorder due to a general medical condition	10063910	141	12.0413	10.1904	14.2284	12.0233	10.1779	14.2034	1396.26	3.56064	3.45468	3.20988	3.69948	11.7994	9.98563
Psychiatric disorders	10037175	Suicidal behaviour	10065604	133	21.9722	18.4767	26.129	21.94	18.4544	26.0841	2561.34	4.40438	4.20168	3.9477	4.45566	21.1764	17.8075
Psychiatric disorders	10037175	Major depression	10057840	129	12.8375	10.7809	15.2864	12.8199	10.7689	15.2616	1375.58	3.65124	3.52806	3.27207	3.78406	12.5642	10.5514
Psychiatric disorders	10037175	Affective disorder	10001443	127	12.0553	10.1114	14.373	12.0391	10.1003	14.3501	1259.52	3.56249	3.44525	3.18743	3.70307	11.8145	9.9094
Psychiatric disorders	10037175	Enuresis	10014928	120	22.0074	18.338	26.4111	21.9783	18.3182	26.3698	2315.24	4.40681	4.18357	3.91629	4.45084	21.212	17.6752
Social circumstances*	10041244	Educational problem*	10014270	120	49.1573	40.7951	59.2336	49.0907	40.7495	59.1392	5212.1	5.50259	5.0515	4.77889	5.32411	45.336	37.6238
Psychiatric disorders	10037175	Psychotic disorder	10061920	113	2.65241	2.2046	3.19118	2.65026	2.20334	3.18782	115.645	1.40204	1.38132	1.11029	1.65236	2.64274	2.19657
Psychiatric disorders	10037175	Dysphemia	10054964	109	17.3696	14.3547	21.0176	17.349	14.3411	20.9878	1630.64	4.07672	3.8819	3.60261	4.16118	16.8739	13.9451
Psychiatric disorders	10037175	Homicidal ideation	10049666	105	16.5631	13.6409	20.1112	16.5442	13.6285	20.0837	1491.05	4.01015	3.81751	3.53319	4.10183	16.1129	13.2702
Psychiatric disorders	10037175	Negative thoughts	10058672	104	25.8817	21.2635	31.503	25.8519	21.2438	31.4596	2378.66	4.63174	4.33661	4.04885	4.62436	24.7909	20.3673
Psychiatric disorders	10037175	Self esteem decreased	10050280	103	27.8803	22.8762	33.979	27.8484	22.8552	33.9324	2543.98	4.73431	4.41611	4.12654	4.70568	26.6177	21.8402
Respiratory, thoracic and mediastinal disorders	10038738	Sputum discoloured	10041807	103	8.17077	6.72593	9.926	8.16226	6.72045	9.91339	638.437	3.01128	2.91629	2.63122	3.20137	8.06281	6.63706
Respiratory, thoracic and mediastinal disorders*	10038738	Asthmatic crisis*	10064823	102	16.9801	13.9439	20.6775	16.9613	13.9316	20.6499	1488.62	4.04506	3.84236	3.55384	4.13088	16.5076	13.5559
Psychiatric disorders	10037175	Affect lability	10054196	99	6.86968	5.6342	8.37607	6.86298	5.62996	8.36603	490.14	2.76434	2.6829	2.3925	2.97331	6.79437	5.57244
Musculoskeletal and connective tissue disorders	10028395	Muscle twitching	10028347	96	2.83448	2.31919	3.46426	2.83245	2.31804	3.46101	113.299	1.49751	1.47055	1.1767	1.7644	2.82354	2.31024
Psychiatric disorders	10037175	Hostility	10020400	94	23.6439	19.2356	29.0625	23.6193	19.2197	29.0261	1956.57	4.50677	4.20905	3.90706	4.51104	22.7338	18.4951
Investigations	10022891	Eosinophil count increased	10014945	90	7.96742	6.4704	9.8108	7.96019	6.46591	9.7998	540.375	2.97561	2.87046	2.56577	3.17515	7.86591	6.38796
Psychiatric disorders	10037175	Frustration tolerance decreased	10077753	86	5.14671	4.16188	6.36459	5.1426	4.15942	6.35818	284.518	2.35224	2.28555	1.97468	2.59643	5.10617	4.12909
Respiratory, thoracic and mediastinal disorders	10038738	Sneezing	10041232	84	2.80374	2.26252	3.47442	2.80199	2.26158	3.47154	96.9113	1.48198	1.45177	1.13789	1.76564	2.79332	2.25412
Psychiatric disorders	10037175	Behaviour disorder	10004207	84	13.9169	11.2076	17.281	13.9043	11.1999	17.2619	982.511	3.76575	3.56594	3.24914	3.88275	13.6021	10.9541
Psychiatric disorders	10037175	Bipolar disorder	10057667	84	5.11075	4.12246	6.33597	5.10677	4.1201	6.32972	275.047	2.34224	2.27459	1.9601	2.58909	5.0709	4.09032
Psychiatric disorders	10037175	Apathy	10002942	83	4.05662	3.26859	5.03464	4.0537	3.26691	5.02998	189.651	2.01167	1.96038	1.6443	2.27645	4.03249	3.24915
Injury, poisoning and procedural complications*	10022117	Prescribed overdose*	10051076	81	3.04257	2.44551	3.78541	3.04067	2.44447	3.78227	110.388	1.59933	1.56394	1.24431	1.88357	3.03002	2.43542
Psychiatric disorders	10037175	Morbid thoughts	10050464	80	47.5576	37.8604	59.7386	47.5147	37.8336	59.673	3366.95	5.45913	4.844	4.5112	5.1768	43.9908	35.0209
Investigations	10022891	Blood immunoglobulin E increased	10005591	80	25.9885	20.7712	32.5163	25.9655	20.7569	32.481	1838.06	4.63779	4.26424	3.93661	4.59186	24.8951	19.8973
Respiratory, thoracic and mediastinal disorders	10038738	Bronchospasm	10006482	80	3.84124	3.08279	4.78628	3.83861	3.08131	4.78205	166.866	1.93355	1.88405	1.56224	2.20586	3.81994	3.0657
Investigations*	10022891	Blood pressure systolic increased*	10005760	77	2.80321	2.24065	3.50702	2.80161	2.23981	3.50432	88.8074	1.48179	1.4489	1.12125	1.77654	2.79295	2.23244
Vascular disorders	10047065	Vasculitis	10047115	74	4.56259	3.62935	5.7358	4.55955	3.62763	5.73086	204.07	2.18007	2.11353	1.7789	2.44816	4.53177	3.60483
Psychiatric disorders	10037175	Autism spectrum disorder	10063844	70	10.5091	8.29598	13.3126	10.5014	8.29147	13.3004	591.104	3.3691	3.1906	2.84496	3.53625	10.3324	8.15646
Infections and infestations	10021881	Rhinitis	10039083	69	6.20824	4.89674	7.87102	6.2041	4.89438	7.86429	298.054	2.62035	2.51773	2.17088	2.86459	6.14899	4.85
Nervous system disorders	10029205	Sensory disturbance	10040026	69	2.81126	2.2189	3.56176	2.80982	2.21818	3.55927	80.0693	1.48599	1.44923	1.10338	1.79508	2.80109	2.21088
Psychiatric disorders	10037175	Decreased interest	10011971	69	7.86977	6.20517	9.9809	7.8643	6.20202	9.97211	407.919	2.95836	2.82486	2.47752	3.17221	7.77242	6.12842
Psychiatric disorders	10037175	Depression suicidal	10012397	65	13.1331	10.2698	16.7949	13.124	10.2645	16.7802	711.939	3.68433	3.44557	3.0863	3.80484	12.8556	10.0528
Psychiatric disorders	10037175	Obsessive thoughts	10029897	64	24.1704	18.8213	31.0398	24.1533	18.8113	31.0123	1363.68	4.53774	4.11273	3.74752	4.47794	23.2272	18.0868
Psychiatric disorders	10037175	Feeling of despair	10016344	64	10.0853	7.87641	12.9138	10.0786	7.87259	12.9029	514.476	3.31085	3.12491	2.76379	3.48602	9.92348	7.75
Psychiatric disorders	10037175	Initial insomnia	10022035	64	4.73302	3.70053	6.05358	4.73026	3.69904	6.04897	186.772	2.23268	2.15262	1.79314	2.51211	4.70007	3.67477
Psychiatric disorders	10037175	Tearfulness	10043169	63	9.93034	7.74048	12.7397	9.92385	7.7368	12.7291	497.079	3.2889	3.1032	2.73933	3.46708	9.77365	7.61834
Social circumstances	10041244	Physical assault	10034983	62	20.9828	16.2848	27.0361	20.9685	16.2766	27.013	1137.89	4.34138	3.95571	3.58567	4.32575	20.2714	15.7327
Investigations	10022891	Forced expiratory volume decreased	10016987	60	16.5023	12.7662	21.3317	16.4916	12.7601	21.3142	849.016	4.00567	3.68675	3.31203	4.06147	16.063	12.4264
Respiratory, thoracic and mediastinal disorders	10038738	Rhinitis allergic	10039085	59	9.97726	7.71269	12.9067	9.97115	7.70929	12.8966	468.194	3.29564	3.09742	2.7216	3.47324	9.81945	7.59069
Product issues*	10077536	Product taste abnormal*	10069227	59	3.16941	2.45369	4.09391	3.16794	2.45297	4.09129	87.0754	1.65817	1.60709	1.23343	1.98075	3.15615	2.44343
Psychiatric disorders	10037175	Panic disorder	10033666	59	10.2985	7.96049	13.3233	10.2922	7.95698	13.3128	486.371	3.34058	3.13585	2.75993	3.51177	10.1301	7.8303
Psychiatric disorders	10037175	Dissociation	10013457	58	8.49311	6.55306	11.0075	8.4881	6.55031	10.9991	377.644	3.06696	2.89659	2.51808	3.27511	8.38004	6.46581
Respiratory, thoracic and mediastinal disorders	10038738	Respiratory tract congestion	10052251	57	2.63451	2.03077	3.41774	2.63343	2.03029	3.41576	57.5037	1.39289	1.35288	0.973011	1.73274	2.62605	2.02425
Psychiatric disorders	10037175	Generalised anxiety disorder	10018075	53	26.9422	20.4545	35.4876	26.9264	20.4458	35.461	1264.37	4.68793	4.14232	3.74077	4.54386	25.7755	19.5688
Investigations	10022891	Respiratory rate increased	10038712	51	4.07169	3.0912	5.36317	4.06988	3.09033	5.35992	117.289	2.01738	1.93499	1.53332	2.33666	4.04848	3.07358
Psychiatric disorders	10037175	Anxiety disorder	10057666	51	10.5152	7.97103	13.8715	10.5096	7.96806	13.8619	431.054	3.37021	3.13145	2.72759	3.53531	10.3403	7.83842
Skin and subcutaneous tissue disorders	10040785	Petechiae	10034754	46	3.06536	2.2941	4.09592	3.06426	2.29363	4.09383	63.6426	1.61042	1.54856	1.12644	1.97068	3.05341	2.28515
Immune system disorders	10021428	Food allergy	10016946	45	5.42436	4.04419	7.27554	5.42206	4.04309	7.27136	160.804	2.4279	2.29637	1.86882	2.72392	5.38108	4.01193
Psychiatric disorders	10037175	Violence-related symptom	10047426	45	18.9531	14.0831	25.5071	18.9438	14.0783	25.4907	740.661	4.19974	3.73671	3.30435	4.16907	18.3759	13.6542
Eye disorders*	10015919	Excessive eye blinking*	10065166	45	21.3223	15.8342	28.7124	21.3117	15.8288	28.6939	840.269	4.36397	3.85131	3.41813	4.28448	20.5914	15.2915
Psychiatric disorders	10037175	Post-traumatic stress disorder	10036316	43	4.68016	3.46654	6.31866	4.67834	3.4657	6.31527	123.377	2.21689	2.10169	1.66481	2.53857	4.64889	3.44338
Respiratory, thoracic and mediastinal disorders	10038738	Eosinophilic pneumonia	10014962	42	10.6549	7.85186	14.4587	10.6503	7.84956	14.4503	360.646	3.38904	3.1012	2.65704	3.54537	10.4762	7.72012
Respiratory, thoracic and mediastinal disorders*	10038738	Asphyxia*	10003497	41	3.36371	2.47437	4.57271	3.3626	2.47391	4.57053	67.6764	1.74372	1.665	1.21836	2.11165	3.34897	2.46353
Psychiatric disorders*	10037175	Bruxism*	10006514	41	5.3622	3.9424	7.29331	5.36013	3.94145	7.28946	144.095	2.41148	2.26992	1.82251	2.71734	5.32019	3.91151
Psychiatric disorders	10037175	Panic reaction	10033670	41	3.88928	2.86059	5.28791	3.88792	2.86	5.28528	87.3748	1.95184	1.85629	1.40944	2.30314	3.86868	2.84543
Congenital, familial and genetic disorders*	10010331	Tourette's disorder*	10044126	41	35.3836	25.813	48.5026	35.3673	25.8047	48.4735	1290.5	5.06139	4.23553	3.77729	4.69376	33.3911	24.3594
Psychiatric disorders	10037175	Obsessive-compulsive symptom	10077894	41	115.427	82.549	161.4	115.373	82.5212	161.303	3877.03	6.59078	4.87924	4.39769	5.36079	96.388	68.933
Gastrointestinal disorders*	10017947	Coeliac disease*	10009839	40	3.09011	2.26462	4.21651	3.08915	2.26424	4.21459	56.2234	1.62203	1.55051	1.09856	2.00246	3.07807	2.2558
Respiratory, thoracic and mediastinal disorders	10038738	Nasal polyps	10028756	40	10.4396	7.63587	14.2728	10.4353	7.63377	14.2649	335.224	3.36014	3.06559	2.6108	3.52038	10.2684	7.51065
Psychiatric disorders	10037175	Separation anxiety disorder	10040045	39	418.845	277.43	632.343	418.657	277.335	631.991	9435.33	7.92784	5.10547	4.56067	5.65026	243.51	161.294
Skin and subcutaneous tissue disorders	10040785	Chronic spontaneous urticaria	10072757	39	41.4238	29.9318	57.3281	41.4056	29.9227	57.2951	1435.26	5.27471	4.31532	3.84369	4.78696	38.7119	27.9722
Psychiatric disorders	10037175	School refusal	10039660	38	174.9	121.682	251.394	174.824	121.644	251.253	5045.79	7.07197	4.92458	4.41075	5.43842	134.548	93.6076
Psychiatric disorders	10037175	Disturbance in social behaviour	10061108	38	10.4389	7.57359	14.3882	10.4348	7.57164	14.3806	318.444	3.36007	3.05194	2.58564	3.51825	10.2679	7.44955
Product issues*	10077536	Product odour abnormal*	10069226	38	2.83177	2.05876	3.89504	2.83097	2.05846	3.89339	44.7881	1.49676	1.43069	0.967407	1.89398	2.82207	2.05171
Psychiatric disorders	10037175	Social anxiety disorder	10041242	37	26.7543	19.2412	37.2009	26.7433	19.2359	37.1806	876.465	4.67852	3.95715	3.47851	4.43579	25.608	18.4169
Psychiatric disorders	10037175	Hallucinations, mixed	10019079	36	6.4511	4.6446	8.96024	6.44884	4.64359	8.95589	163.928	2.67556	2.47902	2.00189	2.95614	6.38889	4.5998
Psychiatric disorders	10037175	Oppositional defiant disorder	10056440	36	65.6508	46.508	92.6729	65.624	46.495	92.6231	2058.04	5.88392	4.52117	4.02262	5.01973	59.0521	41.8333
Psychiatric disorders	10037175	Personality disorder	10034721	36	9.6248	6.92342	13.3802	9.62122	6.92178	13.3734	273.577	3.24496	2.94671	2.46829	3.42512	9.48047	6.8196
Respiratory, thoracic and mediastinal disorders	10038738	Respiratory symptom	10075535	36	12.3383	8.8686	17.1655	12.3336	8.86641	17.1566	367.13	3.59663	3.21756	2.73806	3.69706	12.0975	8.6955
Respiratory, thoracic and mediastinal disorders	10038738	Upper-airway cough syndrome	10070488	35	2.96049	2.12367	4.12707	2.9597	2.12338	4.12542	45.1906	1.56059	1.48429	1.00204	1.96654	2.94975	2.11596
Skin and subcutaneous tissue disorders	10040785	Skin plaque	10067723	35	2.89875	2.07941	4.04092	2.89798	2.07914	4.03931	43.2963	1.53034	1.45637	0.974145	1.9386	2.88854	2.07209
Nervous system disorders	10029205	Formication	10017062	34	3.20143	2.28523	4.48495	3.20056	2.28492	4.48315	51.1662	1.67287	1.58514	1.09595	2.07433	3.18848	2.27599
Investigations	10022891	Breath sounds abnormal	10064780	33	4.89266	3.47308	6.89247	4.89118	3.47248	6.88949	101.309	2.28055	2.12513	1.62806	2.62219	4.85862	3.44892
Psychiatric disorders	10037175	Psychiatric symptom	10061472	33	3.07675	2.18521	4.33203	3.07596	2.18493	4.33035	45.9967	1.61589	1.5306	1.03432	2.02688	3.065	2.17687
Nervous system disorders	10029205	Petit mal epilepsy	10034759	33	4.63657	3.29154	6.53121	4.63518	3.29098	6.52842	93.3419	2.20362	2.05786	1.56091	2.55482	4.60635	3.27009
Respiratory, thoracic and mediastinal disorders	10038738	Pharyngeal swelling	10082270	33	3.08369	2.19014	4.34181	3.0829	2.18986	4.34013	46.2	1.61912	1.53356	1.03727	2.02984	3.07188	2.18175
Psychiatric disorders	10037175	Agoraphobia	10001502	31	14.9179	10.4434	21.3094	14.9129	10.4412	21.2996	392.296	3.86433	3.3537	2.83699	3.87042	14.564	10.1957
Psychiatric disorders	10037175	Sleep talking	10041009	31	13.1982	9.24433	18.8432	13.1939	9.24242	18.8347	341.594	3.69181	3.23418	2.7182	3.75017	12.9225	9.0512
Psychiatric disorders	10037175	Fear of death	10066392	31	9.89313	6.93625	14.1105	9.88995	6.93489	14.1042	243.576	3.28404	2.93503	2.42048	3.44959	9.74082	6.82947
Immune system disorders	10021428	Multiple allergies	10028164	30	2.89567	2.02267	4.14547	2.89502	2.02246	4.14402	37.0326	1.52887	1.44345	0.923798	1.9631	2.8856	2.01563
Psychiatric disorders	10037175	Intrusive thoughts	10077275	30	28.2865	19.6063	40.8094	28.277	19.6022	40.7909	752.666	4.75533	3.87524	3.34463	4.40585	27.0083	18.7204
Psychiatric disorders	10037175	Autophobia	10071070	30	100.557	68.2401	148.178	100.522	68.2245	148.11	2519.14	6.42315	4.51983	3.96353	5.07613	85.8146	58.2357
Psychiatric disorders	10037175	Depressive symptom	10054089	29	6.30027	4.36927	9.08466	6.2985	4.36857	9.08101	127.878	2.6419	2.40913	1.87933	2.93894	6.24154	4.32855
Psychiatric disorders	10037175	Conversion disorder	10010893	29	10.2348	7.08919	14.7761	10.2317	7.08791	14.7699	237.372	3.33222	2.95041	2.41882	3.482	10.0716	6.97614
Infections and infestations	10021881	Chronic sinusitis	10009137	29	6.0335	4.18462	8.69928	6.03182	4.18396	8.6958	120.484	2.58015	2.35814	1.82845	2.88783	5.98	4.14751
Psychiatric disorders	10037175	Impulsive behaviour	10021567	27	4.94011	3.38219	7.21565	4.93889	3.38175	7.21301	84.1055	2.29443	2.10565	1.5579	2.65341	4.90561	3.35857
Skin and subcutaneous tissue disorders	10040785	Cutaneous vasculitis	10011686	27	4.26801	2.92268	6.2326	4.26699	2.92233	6.23039	67.0479	2.08513	1.92666	1.37923	2.4741	4.24312	2.90564
Psychiatric disorders	10037175	Negativism	10028899	26	22.3017	15.0729	32.9975	22.2953	15.0703	32.9843	509.265	4.42671	3.61041	3.04447	4.17635	21.5066	14.5355
Respiratory, thoracic and mediastinal disorders	10038738	Hyperventilation	10020910	26	2.99814	2.0392	4.40804	2.99754	2.03902	4.40665	34.4353	1.57883	1.4761	0.919235	2.03296	2.98727	2.0318
Psychiatric disorders	10037175	Onychophagia	10057342	26	70.7798	47.1035	106.357	70.7589	47.0947	106.314	1593.59	5.98117	4.25581	3.67003	4.84158	63.1701	42.0392
Nervous system disorders	10029205	Hyperkinesia	10020651	25	9.29211	6.25876	13.7956	9.28972	6.25785	13.7905	182.023	3.19519	2.80075	2.23018	3.37133	9.15897	6.16908
Psychiatric disorders	10037175	Acute psychosis	10001022	25	7.21891	4.86572	10.7102	7.21712	4.86506	10.7063	132.251	2.83606	2.52961	1.96004	3.09917	7.14066	4.81298
Nervous system disorders*	10029205	Mononeuropathy multiplex*	10027918	25	43.7947	29.1637	65.7659	43.7824	29.1587	65.7402	971.744	5.34972	4.00908	3.42288	4.59528	40.778	27.1548
Nervous system disorders	10029205	Psychomotor skills impaired	10049215	25	6.50314	4.38433	9.64591	6.50156	4.38376	9.64247	115.098	2.68718	2.41254	1.84334	2.98175	6.44054	4.34212
Gastrointestinal disorders	10017947	Mouth swelling	10075203	24	3.03752	2.0337	4.53682	3.03696	2.03355	4.53548	32.6217	1.59757	1.48484	0.906118	2.06357	3.02634	2.02621
Respiratory, thoracic and mediastinal disorders	10038738	Dyspnoea at rest	10013969	23	5.89026	3.9059	8.88277	5.88896	3.90546	8.87985	92.4171	2.54592	2.28038	1.68824	2.87251	5.8398	3.87243
Psychiatric disorders*	10037175	Staring*	10041953	23	6.44543	4.27321	9.72188	6.44399	4.27271	9.71866	104.622	2.67449	2.38194	1.78951	2.97436	6.38414	4.23257
Respiratory, thoracic and mediastinal disorders	10038738	Sputum increased	10041812	23	8.80829	5.83491	13.2969	8.80622	5.83416	13.2923	156.778	3.11926	2.7176	2.12396	3.31123	8.6894	5.75615
Respiratory, thoracic and mediastinal disorders	10038738	Nasal disorder	10062209	23	5.9989	3.97779	9.04695	5.99758	3.97734	9.04397	94.8025	2.57202	2.30114	1.70895	2.89334	5.9464	3.94297
Psychiatric disorders	10037175	Nocturnal fear	10057948	22	141.735	88.9215	225.916	141.699	88.9076	225.838	2469.81	6.83367	4.26703	3.60692	4.92715	114.062	71.56
Immune system disorders*	10021428	Reaction to excipient*	10079925	22	3.19758	2.1029	4.86211	3.19703	2.10276	4.86075	33.0364	1.67128	1.54002	0.936577	2.14347	3.18497	2.09461
Blood and lymphatic system disorders	10005329	Hypereosinophilic syndrome	10048643	22	38.6548	25.1044	59.5193	38.6453	25.1007	59.4985	756.347	5.1816	3.83837	3.21736	4.45938	36.2924	23.5701
Psychiatric disorders	10037175	Communication disorder	10061046	22	3.98107	2.61743	6.05515	3.98032	2.61721	6.05336	48.7625	1.9855	1.81045	1.20658	2.41431	3.95999	2.60357
Psychiatric disorders	10037175	Trichotillomania	10044629	21	23.7814	15.3707	36.7944	23.7759	15.3687	36.7821	440.13	4.51592	3.51861	2.89082	4.1464	22.8785	14.7871
Psychiatric disorders	10037175	Antisocial behaviour	10002820	21	13.9473	9.04682	21.5023	13.9442	9.04572	21.4952	246.411	3.76978	3.11386	2.4911	3.73661	13.6401	8.84757
Psychiatric disorders	10037175	Defiant behaviour	10077244	21	81.7192	51.748	129.049	81.6997	51.7407	129.006	1467.17	6.16452	4.08705	3.43344	4.74067	71.7309	45.423
Psychiatric disorders	10037175	Tachyphrenia	10064805	21	4.15262	2.70324	6.37911	4.15186	2.70303	6.37727	49.8926	2.04595	1.85365	1.23612	2.47118	4.12945	2.68816
Psychiatric disorders	10037175	Phobia	10034912	21	11.7189	7.60758	18.0521	11.7163	7.60667	18.0463	201.761	3.52407	2.96006	2.33847	3.58165	11.504	7.46807
Endocrine disorders*	10014698	Cushingoid*	10011655	20	4.73874	3.05159	7.35866	4.73787	3.05134	7.35658	58.5035	2.23498	1.99993	1.36754	2.63232	4.70757	3.03152
Nervous system disorders	10029205	Dysaesthesia	10013886	20	4.70795	3.0318	7.31077	4.7071	3.03156	7.3087	57.9233	2.22566	1.99238	1.36001	2.62476	4.67724	3.01202
Social circumstances*	10041244	Social problem*	10062254	20	3.57334	2.30213	5.54652	3.57275	2.30198	5.54504	36.8284	1.83066	1.6645	1.03276	2.29624	3.55699	2.29159
Psychiatric disorders	10037175	Impatience	10049976	20	7.01504	4.5136	10.9028	7.01366	4.51316	10.8996	101.895	2.7953	2.4352	1.80154	3.06885	6.94177	4.46645
Respiratory, thoracic and mediastinal disorders*	10038738	Laryngospasm*	10023891	19	4.74614	3.02162	7.45491	4.74532	3.02139	7.45289	55.7116	2.23723	1.99093	1.34291	2.63895	4.71491	3.00173
Metabolism and nutrition disorders*	10027433	Lactose intolerance*	10023681	19	5.0811	3.23445	7.98208	5.08021	3.2342	7.97989	61.7258	2.33479	2.06853	1.42032	2.71674	5.04476	3.21132
Respiratory, thoracic and mediastinal disorders	10038738	Eosinophilic pneumonia chronic	10052833	19	52.9628	33.1088	84.7224	52.9514	33.1048	84.6962	887.381	5.60298	3.8441	3.17113	4.51706	48.6031	30.3834
Pregnancy, puerperium and perinatal conditions*	10036585	Abortion*	10000210	19	4.32499	2.75394	6.79229	4.32426	2.75375	6.79048	48.1977	2.10422	1.88344	1.23566	2.53121	4.29965	2.7378
General disorders and administration site conditions*	10018065	Chronic fatigue syndrome*	10008874	18	7.86444	4.9392	12.5221	7.86301	4.93878	12.5187	106.383	2.95813	2.51761	1.85093	3.18429	7.77117	4.88063
Nervous system disorders*	10029205	Migraine with aura*	10027607	18	4.56115	2.86835	7.25298	4.56041	2.86816	7.25111	49.6461	2.18034	1.93382	1.26907	2.59856	4.53262	2.85041
Nervous system disorders	10029205	Judgement impaired	10023236	18	7.86444	4.9392	12.5221	7.86301	4.93878	12.5187	106.383	2.95813	2.51761	1.85093	3.18429	7.77117	4.88063
Respiratory, thoracic and mediastinal disorders*	10038738	Suffocation feeling*	10042444	17	4.80784	2.98281	7.74952	4.80709	2.98262	7.7476	50.8375	2.25574	1.98045	1.29734	2.66357	4.77578	2.96292
Blood and lymphatic system disorders*	10005329	Mast cell activation syndrome*	10075217	17	17.1117	10.5633	27.7197	17.1086	10.5623	27.7121	250.451	4.05717	3.15346	2.46307	3.84385	16.6468	10.2763
Skin and subcutaneous tissue disorders	10040785	Urticaria chronic	10052568	17	25.6677	15.7905	41.7232	25.6629	15.789	41.7115	385.852	4.6216	3.41094	2.71572	4.10616	24.6173	15.1443
Respiratory, thoracic and mediastinal disorders	10038738	Paranasal sinus discomfort	10052438	17	3.57877	2.2214	5.76555	3.57826	2.22129	5.7642	31.3894	1.83287	1.64041	0.958042	2.32278	3.56245	2.21127
Psychiatric disorders	10037175	Listless	10024642	17	3.50246	2.1741	5.64243	3.50197	2.174	5.64112	30.2071	1.80196	1.61482	0.932498	2.29714	3.48694	2.16447
Investigations	10022891	Pulmonary function test abnormal	10061602	17	8.05906	4.99326	13.0072	8.05768	4.99286	13.0038	103.652	2.99293	2.52046	1.83538	3.20553	7.96092	4.93245
Psychiatric disorders	10037175	Feelings of worthlessness	10016374	17	8.33156	5.16152	13.4485	8.33013	5.16111	13.445	108.102	3.04024	2.55249	1.86725	3.23773	8.22628	5.0963
Psychiatric disorders	10037175	Learning disorder	10061265	16	8.17301	4.98957	13.3875	8.17168	4.98921	13.3842	99.3073	3.01292	2.51026	1.80524	3.21528	8.07199	4.9279
Psychiatric disorders	10037175	Impulse-control disorder	10061215	16	5.61178	3.42964	9.1823	5.61093	3.42943	9.18008	60.0472	2.47683	2.1329	1.42947	2.83633	5.56672	3.40211
Respiratory, thoracic and mediastinal disorders	10038738	Sinus pain	10040747	16	5.56799	3.40294	9.11048	5.56714	3.40274	9.10828	59.38	2.46563	2.12459	1.42119	2.828	5.5237	3.37588
Cardiac disorders*	10007541	Eosinophilic myocarditis*	10014961	16	18.5159	11.2551	30.4607	18.5127	11.2542	30.4527	256.867	4.16758	3.1675	2.45623	3.87877	17.9707	10.9237
Immune system disorders	10021428	Mite allergy	10077290	16	23.6043	14.3179	38.9138	23.6002	14.3166	38.9035	332.737	4.50564	3.31678	2.60254	4.03102	22.716	13.7791
Musculoskeletal and connective tissue disorders	10028395	Growth retardation	10053759	15	3.52789	2.12347	5.86119	3.52746	2.12339	5.85995	27.0012	1.81236	1.60148	0.87774	2.32521	3.51217	2.114
Nervous system disorders	10029205	Slow speech	10071299	15	4.78612	2.87922	7.95593	4.78546	2.87908	7.95414	44.5503	2.24928	1.94457	1.22001	2.66912	4.75447	2.86019
Eye disorders*	10015919	Metamorphopsia*	10063341	15	5.75922	3.46316	9.57756	5.7584	3.46297	9.57536	58.4025	2.51389	2.14083	1.41564	2.86602	5.71159	3.43452
Psychiatric disorders	10037175	Bipolar I disorder	10004939	15	4.48265	2.69702	7.4505	4.48205	2.6969	7.44885	40.2677	2.15553	1.87286	1.1485	2.59722	4.45534	2.68059
Skin and subcutaneous tissue disorders	10040785	Henoch-Schonlein purpura	10019617	14	4.98254	2.94415	8.43221	4.98189	2.94401	8.43041	44.1784	2.30683	1.96909	1.22063	2.71755	4.94796	2.92372
Respiratory, thoracic and mediastinal disorders	10038738	Bronchial hyperreactivity	10066091	14	7.43282	4.38717	12.5928	7.43178	4.38692	12.59	76.944	2.87782	2.36765	1.61755	3.11775	7.35036	4.3385
Psychiatric disorders	10037175	Reading disorder	10037999	14	4.20762	2.48712	7.1183	4.2071	2.48702	7.11683	33.9818	2.06488	1.78659	1.03865	2.53453	4.184	2.47316
Nervous system disorders	10029205	Apraxia	10003062	14	6.69136	3.95084	11.3328	6.69044	3.95063	11.3303	66.9872	2.72803	2.26776	1.51815	3.01736	6.62551	3.91196
Neoplasms benign, malignant and unspecified (incl cysts and polyps)*	10029104	Langerhans' cell histiocytosis*	10069698	14	29.197	17.0673	49.9473	29.1925	17.0661	49.9353	362.901	4.79913	3.31752	2.55362	4.08142	27.8408	16.2745
Renal and urinary disorders*	10038359	Glomerulonephritis rapidly progressive*	10018378	14	9.61692	5.67076	16.3091	9.61552	5.67041	16.3054	106.312	3.24412	2.59695	1.8454	3.34849	9.47495	5.58704
Respiratory, thoracic and mediastinal disorders	10038738	Reversible airways obstruction	10062109	13	18.7485	10.7914	32.5729	18.7458	10.7907	32.5656	211.55	4.18507	3.02796	2.24388	3.81204	18.1899	10.4699
Vascular disorders*	10047065	Granulomatosis with polyangiitis*	10072579	13	6.97206	4.03499	12.047	6.97116	4.0348	12.0445	65.7012	2.78664	2.27841	1.50228	3.05454	6.90021	3.99341
Respiratory, thoracic and mediastinal disorders*	10038738	Asthma-chronic obstructive pulmonary disease overlap syndrome*	10077005	13	24.6304	14.1386	42.9079	24.6269	14.1377	42.8983	282.67	4.56462	3.17408	2.38617	3.96198	23.664	13.5839
Respiratory, thoracic and mediastinal disorders	10038738	Nasal oedema	10028750	13	5.55808	3.21879	9.59746	5.55739	3.21866	9.5955	48.1253	2.46313	2.05918	1.28403	2.83432	5.51412	3.19333
Renal and urinary disorders*	10038359	Pulmonary renal syndrome*	10068513	13	31.8013	18.1951	55.5823	31.7967	18.1939	55.5698	367.604	4.91625	3.28906	2.49664	4.08149	30.1953	17.2762
Injury, poisoning and procedural complications	10022117	Gun shot wound	10018794	13	4.34893	2.51997	7.50532	4.34843	2.51989	7.50384	33.2707	2.1122	1.80426	1.02996	2.57856	4.3235	2.50523
Psychiatric disorders	10037175	Head banging	10019191	13	16.1045	9.28083	27.9451	16.1022	9.28027	27.9389	179.161	3.97214	2.93545	2.15312	3.71779	15.694	9.0443
Psychiatric disorders	10037175	Feeling guilty	10049708	13	6.36015	3.68191	10.9866	6.35935	3.68174	10.9843	58.08	2.65562	2.19154	1.41584	2.96724	6.30119	3.64778
Nervous system disorders	10029205	Sleep deficit	10080881	13	6.25458	3.62098	10.8037	6.2538	3.62081	10.8014	56.767	2.63174	2.17542	1.39979	2.95105	6.19772	3.58806
Social circumstances	10041244	Physical abuse	10034982	13	51.2716	29.0775	90.406	51.2641	29.0755	90.3857	588.633	5.56011	3.4543	2.65026	4.25834	47.1802	26.7571
Respiratory, thoracic and mediastinal disorders	10038738	Bronchitis chronic	10006458	13	3.6199	2.09826	6.24505	3.61951	2.0982	6.24386	24.4934	1.8493	1.60271	0.828924	2.3765	3.60326	2.08861
Immune system disorders	10021428	Sensitisation	10070834	12	14.1403	7.97515	25.0715	14.1385	7.97474	25.0663	143.024	3.78928	2.79765	1.98709	3.6082	13.8257	7.79769
Skin and subcutaneous tissue disorders*	10040785	Alopecia areata*	10001761	12	5.16475	2.9256	9.11767	5.16418	2.9255	9.11594	39.9391	2.35823	1.95968	1.15554	2.76382	5.12741	2.90445
Respiratory, thoracic and mediastinal disorders	10038738	Bronchial obstruction	10006440	12	5.68842	3.22142	10.0447	5.68777	3.2213	10.0428	45.9137	2.49626	2.05494	1.25042	2.85946	5.64222	3.19525
Congenital, familial and genetic disorders*	10010331	Limb reduction defect*	10024503	12	13.4306	7.57744	23.8049	13.4289	7.57706	23.8	134.916	3.71671	2.7635	1.95345	3.57356	13.1474	7.4177
Infections and infestations	10021881	Pneumonia mycoplasmal	10035724	12	11.167	6.30722	19.7712	11.1656	6.30692	19.7672	108.964	3.45595	2.63329	1.82484	3.44175	10.9735	6.19792
Nervous system disorders	10029205	Febrile convulsion	10016284	12	7.09171	4.01338	12.5312	7.09087	4.01322	12.5287	62.0253	2.81091	2.26118	1.45565	3.06672	7.01727	3.97125
Ear and labyrinth disorders*	10013993	Ear swelling*	10014025	12	4.32373	2.4502	7.62984	4.32327	2.45013	7.62844	30.429	2.10389	1.77698	0.973457	2.5805	4.29867	2.436
Psychiatric disorders	10037175	Depersonalisation/derealisation disorder	10077805	12	3.66343	2.07668	6.46256	3.66306	2.07664	6.46141	23.0876	1.86645	1.59854	0.795504	2.40158	3.64633	2.06699
Psychiatric disorders	10037175	Derealisation	10012422	12	4.20101	2.3808	7.41285	4.20057	2.38074	7.41149	29.054	2.06266	1.74652	0.943087	2.54995	4.17755	2.3675
Investigations	10022891	Eosinophil count abnormal	10061125	12	12.7185	7.17817	22.5351	12.7169	7.17781	22.5305	126.767	3.63985	2.72635	1.91679	3.53591	12.4654	7.0353
Psychiatric disorders	10037175	Abnormal sleep-related event	10061613	12	6.06006	3.43126	10.7029	6.05936	3.43113	10.7008	50.1695	2.58665	2.11576	1.31097	2.92055	6.00702	3.40123
Social circumstances*	10041244	Fight in school*	10016671	12	117.917	63.3873	219.356	117.901	63.3831	219.311	1155.83	6.61681	3.53181	2.66224	4.40137	98.1429	52.7576
Endocrine disorders*	10014698	Adrenal suppression*	10001382	12	10.322	5.83234	18.2677	10.3207	5.83207	18.264	99.2454	3.34449	2.57405	1.7662	3.38191	10.1576	5.73949
Reproductive system and breast disorders*	10038604	Polycystic ovaries*	10036049	12	5.26641	2.98304	9.29759	5.26582	2.98294	9.29582	41.0964	2.3861	1.97914	1.17493	2.78335	5.22742	2.96095
Respiratory, thoracic and mediastinal disorders	10038738	Bronchial disorder	10064913	12	5.22292	2.95847	9.22061	5.22233	2.95837	9.21886	40.6011	2.37424	1.97087	1.16669	2.77505	5.18463	2.93678
Respiratory, thoracic and mediastinal disorders	10038738	Rhonchi	10039109	11	5.35443	2.95708	9.69535	5.35388	2.95699	9.69363	38.5917	2.40981	1.96591	1.12877	2.80305	5.31403	2.93477
Psychiatric disorders	10037175	Adjustment disorder	10061621	11	6.56086	3.62113	11.8871	6.56015	3.62101	11.885	51.2594	2.69998	2.1549	1.31684	2.99296	6.49793	3.5864
Psychiatric disorders	10037175	Inappropriate affect	10021588	11	4.49408	2.48302	8.13395	4.49363	2.48296	8.13254	29.6489	2.15923	1.79236	0.95588	2.62885	4.46676	2.46792
Respiratory, thoracic and mediastinal disorders*	10038738	Obstructive sleep apnoea syndrome*	10029983	11	11.3879	6.26998	20.6832	11.3865	6.26972	20.6793	102.212	3.48368	2.59578	1.75409	3.43746	11.1865	6.15909
Respiratory, thoracic and mediastinal disorders	10038738	Bronchial wall thickening	10067182	11	11.9872	6.59799	21.7784	11.9858	6.59771	21.7743	108.519	3.55622	2.63125	1.78912	3.47339	11.7633	6.47472
Psychiatric disorders	10037175	Obsessive-compulsive personality disorder	10029901	11	29.6616	16.1824	54.3683	29.658	16.1816	54.3577	289.784	4.82085	3.10892	2.25419	3.96365	28.2631	15.4195
Eye disorders*	10015919	Amaurosis fugax*	10001903	11	9.28266	5.11633	16.8417	9.28161	5.11613	16.8386	80.003	3.19394	2.44498	1.60487	3.2851	9.1511	5.04381
Metabolism and nutrition disorders	10027433	Food aversion	10049238	11	5.48806	3.03067	9.938	5.48749	3.03059	9.93622	39.9894	2.44504	1.98956	1.15231	2.8268	5.44541	3.00712
Pregnancy, puerperium and perinatal conditions*	10036585	Breech presentation*	10006356	11	5.62854	3.10803	10.1931	5.62795	3.10793	10.1913	41.4604	2.48116	2.0136	1.17625	2.85095	5.58345	3.08313
Vascular disorders*	10047065	Giant cell arteritis*	10018250	11	4.86802	2.68912	8.81243	4.86753	2.68905	8.81088	33.5221	2.27361	1.87273	1.03596	2.7095	4.83533	2.67105
Gastrointestinal disorders*	10017947	Tongue dry*	10049713	11	5.67361	3.13284	10.275	5.67301	3.13275	10.2731	41.9327	2.49255	2.02114	1.18376	2.85853	5.62772	3.10751
Respiratory, thoracic and mediastinal disorders	10038738	Nasal pruritus	10076406	11	6.9925	3.85853	12.672	6.99174	3.85839	12.6696	55.8103	2.79084	2.21131	1.37292	3.0497	6.92033	3.8187
Immune system disorders	10021428	Allergy to animal	10001742	11	8.88187	4.89641	16.1113	8.88087	4.89623	16.1083	75.7685	3.13125	2.41045	1.57064	3.25027	8.76196	4.83031
Respiratory, thoracic and mediastinal disorders	10038738	Asthma exercise induced	10003557	11	25.0088	13.6757	45.7338	25.0058	13.675	45.7249	243.021	4.58575	3.03918	2.18767	3.89069	24.013	13.1311
Immune system disorders*	10021428	Anti-neutrophil cytoplasmic antibody positive vasculitis*	10050894	11	4.1653	2.30175	7.53763	4.1649	2.3017	7.53634	26.2671	2.05044	1.7142	0.877967	2.55043	4.14233	2.28905
Psychiatric disorders	10037175	Attention-seeking behaviour	10003739	11	46.8916	25.3659	86.6842	46.8858	25.3646	86.6672	457.015	5.44136	3.25742	2.39131	4.12352	43.4522	23.5053
Social circumstances	10041244	Breast feeding	10006247	10	7.87686	4.22024	14.7018	7.87607	4.22011	14.6992	59.2266	2.96049	2.26633	1.38991	3.14274	7.7839	4.17043
Psychiatric disorders	10037175	Borderline personality disorder	10006034	10	10.1887	5.45219	19.0401	10.1877	5.45201	19.0368	81.4282	3.32611	2.46027	1.58202	3.33851	10.029	5.36671
Respiratory, thoracic and mediastinal disorders	10038738	Nasal discharge discolouration	10071553	10	5.56901	2.9874	10.3815	5.56848	2.98733	10.3798	37.1248	2.46598	1.96799	1.09342	2.84256	5.52501	2.9638
Psychiatric disorders	10037175	Emotional poverty	10014557	10	4.48708	2.40841	8.35983	4.48668	2.40836	8.35849	26.8882	2.15701	1.76168	0.887982	2.63538	4.4599	2.39382
Respiratory, thoracic and mediastinal disorders	10038738	Nasal obstruction	10028748	10	5.22753	2.80473	9.74319	5.22704	2.80467	9.74159	33.8788	2.37553	1.90912	1.03483	2.78342	5.18927	2.7842
Investigations	10022891	Body mass index increased	10005897	10	5.70043	3.05769	10.6273	5.69989	3.05762	10.6255	38.3768	2.4993	1.98936	1.11468	2.86403	5.65413	3.03285
Infections and infestations*	10021881	Vulvovaginal candidiasis*	10047784	10	5.33824	2.86397	9.95013	5.33774	2.8639	9.94849	34.93	2.40549	1.92877	1.05438	2.80315	5.29816	2.84246
Eye disorders*	10015919	Pigment dispersion syndrome*	10052134	10	79.4171	41.0087	153.799	79.4081	41.0067	153.771	680.93	6.12849	3.26451	2.33927	4.18975	69.9613	36.126
General disorders and administration site conditions	10018065	Effusion	10063045	10	5.002	2.68405	9.32174	5.00154	2.684	9.32021	31.7417	2.31247	1.86732	0.993206	2.74143	4.96731	2.66544
Nervous system disorders	10029205	Neurodevelopmental disorder	10064062	10	15.0974	8.05799	28.2865	15.0958	8.05769	28.2815	128.281	3.88147	2.71076	1.8287	3.59282	14.738	7.86617
Gastrointestinal disorders	10017947	Eosinophilic oesophagitis	10064212	10	9.91007	5.30386	18.5166	9.90904	5.30368	18.5134	78.7543	3.28678	2.44051	1.56249	3.31854	9.75931	5.22317
Injury, poisoning and procedural complications*	10022117	Tenon's cyst*	10066418	10	724.682	286.002	1836.22	724.598	285.983	1835.92	3211.56	8.3336	3.41298	2.31976	4.50621	322.599	127.317
Respiratory, thoracic and mediastinal disorders*	10038738	Vocal cord dysfunction*	10047671	10	15.6687	8.36037	29.3657	15.667	8.36006	29.3604	133.696	3.93367	2.73161	1.84911	3.61411	15.281	8.15352
Infections and infestations*	10021881	Blebitis*	10069166	10	207.052	100.573	426.261	207.028	100.568	426.186	1510.77	7.2556	3.36565	2.38055	4.35075	152.81	74.2259
Psychiatric disorders*	10037175	Claustrophobia*	10009244	10	6.2878	3.3717	11.726	6.28719	3.37161	11.724	43.9862	2.63934	2.07717	1.20203	2.95232	6.23046	3.34095
Respiratory, thoracic and mediastinal disorders	10038738	Pulmonary eosinophilia	10037382	10	14.8271	7.91486	27.7761	14.8255	7.91456	27.7712	125.716	3.85607	2.70045	1.81859	3.5823	14.4808	7.72996
Immune system disorders	10021428	Mycotic allergy	10052758	10	11.8799	6.35149	22.2204	11.8787	6.35127	22.2165	97.6289	3.54352	2.56463	1.68507	3.4442	11.6602	6.23403
Nervous system disorders	10029205	Sensory overload	10079780	10	72.4681	37.5513	139.852	72.4598	37.5496	139.827	626.434	6.01167	3.2494	2.32829	4.17051	64.5199	33.4327
Psychiatric disorders	10037175	Alice in wonderland syndrome	10001666	10	85.2566	43.8956	165.59	85.2469	43.8935	165.56	725.845	6.21812	3.27541	2.34678	4.20403	74.446	38.3296
Psychiatric disorders	10037175	Social fear	10041247	10	39.1719	20.646	74.3213	39.1675	20.6451	74.3078	348.391	5.19974	3.11027	2.21065	4.00989	36.7518	19.3705
Infections and infestations	10021881	Bronchopulmonary aspergillosis allergic	10006474	10	10.6963	5.72226	19.994	10.6952	5.72207	19.9905	86.2956	3.395	2.49422	1.61558	3.37287	10.5195	5.6277
Immune system disorders	10021428	Dust allergy	10077439	10	10.8974	5.8292	20.372	10.8962	5.82901	20.3684	88.2226	3.42138	2.50701	1.62821	3.38581	10.7136	5.73092
Respiratory, thoracic and mediastinal disorders	10038738	Lung hyperinflation	10059487	10	7.85552	4.20885	14.6618	7.85473	4.20872	14.6592	59.0215	2.95663	2.26416	1.38776	3.14055	7.76309	4.15932
Psychiatric disorders	10037175	Daydreaming	10057315	9	4.00116	2.07709	7.70757	4.00085	2.07707	7.70645	20.1188	1.99287	1.61578	0.699818	2.53173	3.98028	2.06625
Respiratory, thoracic and mediastinal disorders	10038738	Sinus polyp	10040749	9	11.3673	5.87674	21.9877	11.3663	5.87658	21.9842	83.4525	3.48116	2.46779	1.54562	3.38995	11.1669	5.77312
Product issues*	10077536	Product commingling*	10069297	9	6.18195	3.20526	11.9231	6.18141	3.20519	11.9212	38.6769	2.61512	2.017	1.09918	2.93482	6.12674	3.17663
Respiratory, thoracic and mediastinal disorders	10038738	Respiratory tract inflammation	10068956	9	13.7668	7.10771	26.6646	13.7655	7.1075	26.6603	104.072	3.75161	2.58215	1.65801	3.5063	13.4694	6.95415
Respiratory, thoracic and mediastinal disorders	10038738	Sputum decreased	10061081	9	193.246	90.8792	410.92	193.226	90.8752	410.854	1290.81	7.1816	3.23281	2.20439	4.26123	145.17	68.2699
Eye disorders*	10015919	Sudden visual loss*	10042441	9	23.8248	12.2322	46.4039	23.8224	12.2318	46.3962	189.013	4.51863	2.84231	1.91011	3.77452	22.9215	11.7684
Respiratory, thoracic and mediastinal disorders	10038738	Bronchospasm paradoxical	10006486	9	23.3974	12.0156	45.5607	23.3951	12.0152	45.5532	185.457	4.49354	2.8352	1.90334	3.76707	22.5263	11.5683
Immune system disorders	10021428	Atopy	10003645	9	26.4854	13.5783	51.6618	26.4828	13.5778	51.6532	211.044	4.66502	2.88206	1.94779	3.81633	25.3695	13.0062
Psychiatric disorders	10037175	Bipolar II disorder	10004940	8	15.6683	7.76281	31.6248	15.667	7.76263	31.62	106.957	3.93367	2.56088	1.58494	3.53681	15.281	7.57091
Endocrine disorders*	10014698	Precocious puberty*	10058084	8	9.78442	4.86454	19.6802	9.78361	4.86444	19.6773	62.0401	3.26871	2.29667	1.3259	3.26743	9.63782	4.79165
Cardiac disorders*	10007541	Endocarditis fibroplastica*	10052837	8	272.815	117.734	632.173	272.79	117.729	632.082	1473.12	7.53774	3.10673	1.99078	4.22269	185.817	80.1896
Nervous system disorders	10029205	Sleep paralysis	10041002	8	4.16316	2.07673	8.34576	4.16286	2.07671	8.34464	19.088	2.04974	1.61707	0.65138	2.58277	4.14031	2.06533
Injury, poisoning and procedural complications	10022117	Subcutaneous haematoma	10042345	8	4.10784	2.0492	8.2346	4.10756	2.04919	8.2335	18.6762	2.03058	1.60443	0.638784	2.57007	4.08569	2.03815
Immune system disorders	10021428	Graft versus host disease in lung	10067742	8	12.237	6.07506	24.649	12.236	6.07493	24.6453	80.8359	3.58541	2.43164	1.4587	3.40458	12.0037	5.95924
Psychiatric disorders*	10037175	Stereotypy*	10042008	8	6.03879	3.009	12.1193	6.03832	3.00896	12.1176	33.2852	2.58168	1.94459	0.977185	2.91199	5.98638	2.98288
Respiratory, thoracic and mediastinal disorders	10038738	Nocturnal dyspnoea	10049235	8	4.47229	2.23052	8.96712	4.47197	2.2305	8.96591	21.4	2.15231	1.6838	0.717822	2.64977	4.44539	2.21711
Renal and urinary disorders	10038359	Stress urinary incontinence	10066218	8	4.36701	2.17815	8.75548	4.3667	2.17813	8.75429	20.6108	2.1182	1.66179	0.695915	2.62767	4.34152	2.16544
Investigations	10022891	Peak expiratory flow rate abnormal	10034193	8	72.4664	34.747	151.132	72.4598	34.7459	151.109	501.147	6.01167	2.99908	1.97967	4.01849	64.5199	30.9367
Eye disorders*	10015919	Episcleritis*	10015084	8	8.43238	4.1957	16.9471	8.43169	4.19563	16.9446	51.6516	3.05748	2.1971	1.22754	3.16666	8.32514	4.14235
Neoplasms benign, malignant and unspecified (incl cysts and polyps)*	10029104	Benign breast neoplasm*	10004243	8	5.04106	2.51334	10.1109	5.04069	2.51332	10.1096	25.6897	2.32362	1.79149	0.824992	2.75798	5.00585	2.49579
Investigations*	10022891	Heart rate*	10019299	8	26.9642	13.271	54.7862	26.9618	13.2707	54.7779	191.103	4.68974	2.77848	1.79301	3.76395	25.8079	12.7019
Pregnancy, puerperium and perinatal conditions*	10036585	Cephalo-pelvic disproportion*	10008020	8	25.3434	12.4851	51.4443	25.3411	12.4848	51.4365	179.211	4.60417	2.75779	1.77366	3.74192	24.3216	11.9818
Respiratory, thoracic and mediastinal disorders	10038738	Nasal inflammation	10028741	8	5.85579	2.91813	11.7508	5.85534	2.91809	11.7491	31.8874	2.53774	1.91931	0.952071	2.88654	5.80679	2.89371
Eye disorders	10015919	Conjunctivitis allergic	10010744	8	4.71797	2.35271	9.46111	4.71763	2.35269	9.45982	23.2481	2.22886	1.7325	0.766304	2.6987	4.68762	2.33758
Psychiatric disorders	10037175	Belligerence	10004224	8	11.6528	5.78705	23.4642	11.6518	5.78692	23.4607	76.3669	3.51626	2.40362	1.43119	3.37604	11.4419	5.68232
Nervous system disorders	10029205	Atonic seizures	10003628	8	8.8004	4.37786	17.6906	8.79968	4.37778	17.688	54.4801	3.1182	2.22652	1.25663	3.1964	8.68305	4.31949
Infections and infestations	10021881	Sputum purulent	10050090	7	7.24649	3.43859	15.2713	7.24598	3.43855	15.2693	37.2231	2.84175	2.01583	0.988484	3.04317	7.16887	3.40176
Psychiatric disorders	10037175	Morose	10027977	7	30.0598	14.0607	64.2634	30.0574	14.0604	64.2547	186.942	4.8392	2.68239	1.63406	3.73072	28.625	13.3896
Investigations	10022891	Ejection fraction	10050527	7	10.9381	5.17821	23.1051	10.9373	5.17814	23.102	62.0314	3.42671	2.27518	1.24429	3.30608	10.7533	5.09071
Infections and infestations*	10021881	Ear infection fungal*	10068630	7	17.1226	8.07441	36.3103	17.1213	8.07427	36.3054	103.21	4.05821	2.49215	1.45545	3.52886	16.6588	7.8557
Skin and subcutaneous tissue disorders*	10040785	Subcutaneous emphysema*	10042344	7	5.29767	2.51696	11.1505	5.29733	2.51694	11.1491	24.1821	2.39463	1.77785	0.752407	2.8033	5.25841	2.4983
Respiratory, thoracic and mediastinal disorders	10038738	Eosinophilic bronchitis	10065563	7	24.4462	11.4751	52.0795	24.4443	11.4748	52.0724	151.028	4.55432	2.62187	1.5785	3.66525	23.4957	11.0289
Skin and subcutaneous tissue disorders	10040785	Vasculitic rash	10047111	7	6.09313	2.89342	12.8313	6.09272	2.8934	12.8296	29.4884	2.59449	1.88849	0.862263	2.91471	6.03975	2.86807
Respiratory, thoracic and mediastinal disorders	10038738	Allergic sinusitis	10049153	7	6.12995	2.91083	12.9091	6.12953	2.91081	12.9075	29.7347	2.60309	1.89309	0.866834	2.91935	6.07586	2.88515
Nervous system disorders*	10029205	Mononeuropathy*	10062203	7	25.2054	11.8258	53.7224	25.2034	11.8256	53.7151	155.923	4.59663	2.63146	1.58741	3.67552	24.1949	11.3517
Vascular disorders*	10047065	Microscopic polyangiitis*	10063344	7	20.7044	9.74149	44.0048	20.7028	9.74131	43.9988	126.732	4.32362	2.56563	1.52564	3.60563	20.0234	9.42108
Psychiatric disorders	10037175	Loss of dreaming	10065085	7	39.785	18.4978	85.5694	39.7819	18.4974	85.5577	247.654	5.22077	2.74972	1.69309	3.80635	37.2913	17.3384
Investigations	10022891	Vital capacity decreased	10047582	7	11.1485	5.27709	23.5525	11.1477	5.27701	23.5494	63.4421	3.45368	2.28574	1.25465	3.31684	10.9562	5.18607
Metabolism and nutrition disorders*	10027433	Alcohol intolerance*	10001598	7	6.8897	3.27003	14.5161	6.88922	3.26999	14.5142	34.8271	2.76978	1.97986	0.952859	3.00686	6.82005	3.23697
Metabolism and nutrition disorders*	10027433	Diet refusal*	10012775	7	5.92412	2.81347	12.474	5.92372	2.81344	12.4724	28.3584	2.55432	1.8668	0.840744	2.89286	5.87392	2.78962
Nervous system disorders*	10029205	Consciousness fluctuating*	10050093	7	4.87742	2.31791	10.2632	4.87711	2.3179	10.2619	21.3954	2.27642	1.70922	0.68419	2.73425	4.84476	2.30239
Nervous system disorders*	10029205	Miller Fisher syndrome*	10049567	7	23.871	11.2091	50.8358	23.8691	11.2089	50.8289	147.312	4.52135	2.61425	1.57139	3.65711	22.9647	10.7835
Respiratory, thoracic and mediastinal disorders	10038738	Bronchial secretion retention	10066820	7	4.25813	2.0244	8.95657	4.25787	2.0244	8.95548	17.3222	2.08206	1.5913	0.566876	2.61572	4.23412	2.01298
Respiratory, thoracic and mediastinal disorders	10038738	Eosinophilic pneumonia acute	10052832	7	7.57096	3.59182	15.9583	7.57043	3.59178	15.9563	39.4035	2.90414	2.04629	1.01863	3.07395	7.48573	3.55138
Social circumstances	10041244	Verbal abuse	10055166	7	9.32884	4.42086	19.6856	9.32816	4.4208	19.683	51.2237	3.20105	2.18204	1.15269	3.2114	9.19627	4.35803
Skin and subcutaneous tissue disorders*	10040785	Nikolsky's sign*	10029415	6	7.5945	3.39399	16.9937	7.59405	3.39397	16.9917	33.9104	2.90858	1.95872	0.859924	3.05752	7.50878	3.35568
Investigations*	10022891	Foetal heart rate decreased*	10051136	6	6.34722	2.83901	14.1906	6.34685	2.839	14.189	26.734	2.65282	1.8396	0.74213	2.93708	6.28894	2.81294
Skin and subcutaneous tissue disorders	10040785	Photodermatosis*	10051246	6	9.68883	4.32374	21.7112	9.68822	4.32371	21.7086	45.9805	3.25481	2.10221	1.00122	3.20321	9.5454	4.25973
Skin and subcutaneous tissue disorders*	10040785	Oculomucocutaneous syndrome*	10030081	6	9.35024	4.17361	20.9476	9.34966	4.17358	20.9451	44.0299	3.20432	2.08254	0.981894	3.18318	9.21712	4.11419
Immune system disorders	10021428	Cockroach allergy	10057643	6	115.944	48.257	278.57	115.936	48.2561	278.537	569.722	6.59663	2.71824	1.52893	3.90755	96.7798	40.2808
Psychiatric disorders	10037175	Neuropsychiatric syndrome	10071323	6	25.3891	11.2098	57.5036	25.3874	11.2097	57.4966	134.663	4.60669	2.48775	1.37094	3.60456	24.3641	10.7573
Psychiatric disorders	10037175	Parasomnia	10061910	6	6.1891	2.76858	13.8356	6.18874	2.76857	13.834	25.8265	2.61681	1.82193	0.724622	2.91923	6.13393	2.7439
Neoplasms benign, malignant and unspecified (incl cysts and polyps)*	10029104	Adenoma benign*	10001233	6	4.64387	2.07956	10.3703	4.64362	2.07956	10.3691	17.0178	2.20623	1.60451	0.508849	2.70016	4.61467	2.06648
Surgical and medical procedures*	10042613	Salpingo-oophorectomy unilateral*	10039467	6	47.6481	20.7265	109.538	47.6448	20.7262	109.525	253.186	5.46278	2.62114	1.48381	3.75847	44.1022	19.1841
Nervous system disorders	10029205	Repetitive speech	10038583	6	7.01266	3.13521	15.6855	7.01224	3.1352	15.6837	30.5597	2.79502	1.90722	0.809042	3.0054	6.94038	3.1029
Psychiatric disorders	10037175	Hypnagogic hallucination	10020927	6	14.8645	6.61004	33.427	14.8636	6.60997	33.423	75.6458	3.85967	2.30652	1.20017	3.41286	14.517	6.45549
Psychiatric disorders	10037175	Compulsions	10010219	6	6.90135	3.08568	15.4353	6.90094	3.08567	15.4336	29.9192	2.77221	1.89661	0.798548	2.99467	6.83152	3.05446
Hepatobiliary disorders*	10019805	Dilatation intrahepatic duct acquired*	10052383	6	14.3731	6.39366	32.3112	14.3722	6.3936	32.3073	72.845	3.81236	2.29254	1.1867	3.39838	14.0487	6.24934
Psychiatric disorders	10037175	Paediatric acute-onset neuropsychiatric syndrome	10086605	6	105.403	44.1634	251.563	105.396	44.1626	251.533	524.983	6.48116	2.71125	1.52905	3.89344	89.3352	37.4309
Social circumstances	10041244	Job dissatisfaction	10023193	6	6.57519	2.94051	14.7026	6.57481	2.9405	14.7009	28.0436	2.70316	1.86394	0.766228	2.96166	6.51229	2.91238
Investigations*	10022891	Antineutrophil cytoplasmic antibody positive*	10060136	6	7.4006	3.30777	16.5576	7.40015	3.30776	16.5557	32.7934	2.87174	1.94226	0.843667	3.04085	7.31948	3.27152
Psychiatric disorders	10037175	Indifference	10021703	6	5.76828	2.58108	12.8911	5.76795	2.58108	12.8897	23.4152	2.51626	1.77137	0.674516	2.86823	5.72097	2.55991
Hepatobiliary disorders*	10019805	Hyperplastic cholecystopathy*	10020732	6	31.621	13.9028	71.9195	31.6188	13.9027	71.9108	168.701	4.90858	2.54253	1.41976	3.6653	30.0351	13.2056
Infections and infestations*	10021881	Sinusitis fungal*	10058678	6	6.07029	2.71565	13.5689	6.06993	2.71565	13.5673	25.1451	2.58914	1.80819	0.71101	2.90537	6.0174	2.69199
Psychiatric disorders	10037175	Flight of ideas	10016777	6	6.99855	3.12894	15.6538	6.99813	3.12892	15.652	30.4785	2.79214	1.90589	0.807726	3.00406	6.92659	3.09676
Vascular disorders*	10047065	Arterial stenosis*	10060965	6	4.6192	2.06855	10.315	4.61895	2.06855	10.3139	16.8785	2.1986	1.60019	0.504565	2.69582	4.59035	2.05562
Reproductive system and breast disorders*	10038604	Genital burning sensation*	10054815	6	5.12263	2.2932	11.4431	5.12235	2.29319	11.4419	19.7313	2.3466	1.68211	0.585939	2.77828	5.08624	2.2769
Respiratory, thoracic and mediastinal disorders	10038738	Nasal turbinate hypertrophy	10028779	6	13.1754	5.86565	29.5944	13.1745	5.86559	29.5909	66.0028	3.68974	2.25478	1.15017	3.35939	12.904	5.74483
Investigations	10022891	FEV1/FVC ratio decreased	10081435	6	52.7016	22.8482	121.561	52.6981	22.8479	121.547	278.944	5.59663	2.63651	1.4948	3.77822	48.3899	20.9789
Immune system disorders*	10021428	Oral allergy syndrome*	10068355	5	40.8247	16.4839	101.108	40.8225	16.4838	101.097	181.456	5.2556	2.40532	1.18229	3.62835	38.2026	15.4252
Blood and lymphatic system disorders	10005329	Platelet dysfunction	10073391	5	12.4401	5.1295	30.1699	12.4395	5.12948	30.1668	51.4945	3.60871	2.08764	0.894949	3.28033	12.1991	5.03013
Investigations	10022891	Forced vital capacity decreased	10074722	5	6.01355	2.49158	14.514	6.01327	2.49159	14.5126	20.6835	2.57575	1.70494	0.519724	2.89015	5.96179	2.47014
Infections and infestations	10021881	Cytomegalovirus enteritis	10049074	5	10.3891	4.29035	25.157	10.3885	4.29035	25.1544	41.6772	3.35378	2.00887	0.818535	3.1992	10.2232	4.22187
Investigations	10022891	Total lung capacity increased	10052463	5	18.9448	7.77379	46.1686	18.9438	7.77375	46.1638	82.2936	4.19974	2.2358	1.03579	3.43582	18.3759	7.54036
Immune system disorders*	10021428	Reaction to colouring*	10037974	5	7.68843	3.18152	18.5798	7.68805	3.18152	18.5779	28.71	2.9261	1.85414	0.666957	3.04133	7.60051	3.14514
Gastrointestinal disorders*	10017947	Plicated tongue*	10035630	5	8.65236	3.57781	20.9243	8.65192	3.57781	20.9222	33.3401	3.09413	1.91843	0.730119	3.10675	8.53939	3.5311
Investigations	10022891	Airway peak pressure increased	10068853	5	28.9856	11.8058	71.1654	28.9839	11.8057	71.1579	128.66	4.78928	2.34306	1.13219	3.55394	27.6514	11.2624
Psychiatric disorders	10037175	Asocial behaviour	10003472	5	9.69413	4.00546	23.462	9.69363	4.00545	23.4596	38.343	3.2556	1.97591	0.786388	3.16544	9.55064	3.94617
Psychiatric disorders	10037175	Hyperarousal	10080831	5	96.6186	37.4864	249.028	96.6131	37.486	249.002	405.529	6.37424	2.49818	1.22581	3.77056	82.9541	32.1848
Psychiatric disorders	10037175	Dependent personality disorder	10012355	5	18.1159	7.43827	44.1215	18.115	7.43824	44.1169	78.4011	4.1372	2.22221	1.02312	3.42131	17.5963	7.22492
Immune system disorders	10021428	Smoke sensitivity	10069201	5	12.7689	5.26379	30.975	12.7683	5.26377	30.9718	53.0643	3.64554	2.09824	0.905173	3.2913	12.5146	5.15895
Investigations	10022891	Histamine level increased	10060051	5	21.3129	8.73014	52.0312	21.3117	8.73009	52.0257	93.3611	4.36397	2.26935	1.06672	3.47197	20.5914	8.43462
Neoplasms benign, malignant and unspecified (incl cysts and polyps)*	10029104	Dysplastic naevus*	10062805	5	10.9793	4.53212	26.5981	10.9788	4.53211	26.5954	44.5066	3.43206	2.03408	0.843071	3.2251	10.7933	4.45532
Immune system disorders	10021428	Reaction to azo-dyes	10037973	5	18.9448	7.77379	46.1686	18.9438	7.77375	46.1638	82.2936	4.19974	2.2358	1.03579	3.43582	18.3759	7.54036
General disorders and administration site conditions*	10018065	Humidity intolerance*	10072791	5	8.89123	3.67593	21.5059	8.89078	3.67592	21.5037	34.4876	3.13284	1.93259	0.743997	3.12118	8.77158	3.62646
Skin and subcutaneous tissue disorders	10040785	Nodular vasculitis*	10029491	5	72.464	28.5985	183.612	72.4598	28.5983	183.592	313.217	6.01167	2.47498	1.22251	3.72744	64.5199	25.4633
Respiratory, thoracic and mediastinal disorders	10038738	Laryngeal stenosis*	10023862	5	7.24634	2.99958	17.5056	7.24598	2.99958	17.5039	26.5878	2.84175	1.82012	0.633448	3.00678	7.16887	2.96751
Immune system disorders	10021428	Reaction to food additive	10037977	4	18.4033	6.80103	49.7986	18.4025	6.80104	49.7942	63.8021	4.15923	2.02844	0.713622	3.34326	17.867	6.60285
General disorders and administration site conditions*	10018065	Injection site plaque*	10073174	4	14.676	5.44048	39.5896	14.6754	5.44049	39.5861	49.7158	3.84175	1.96499	0.654921	3.27505	14.3377	5.31507
Infections and infestations	10021881	Gastroenteritis rotavirus	10017913	4	9.66171	3.5967	25.954	9.66131	3.59671	25.9518	30.5503	3.25086	1.81408	0.51056	3.11761	9.51932	3.54369
Respiratory, thoracic and mediastinal disorders	10038738	Adenoidal disorder	10057449	4	11.2564	4.18473	30.2781	11.2559	4.18475	30.2755	36.6671	3.46735	1.87475	0.569127	3.18037	11.0605	4.11193
Blood and lymphatic system disorders	10005329	Mastocytosis	10026891	4	7.40833	2.76307	19.8632	7.40804	2.76308	19.8615	21.8925	2.87326	1.69186	0.39133	2.99238	7.32718	2.7328
Surgical and medical procedures	10042613	Endometrial ablation	10051908	4	8.22273	3.06471	22.0619	8.22239	3.06473	22.06	25.0213	3.02173	1.7425	0.440888	3.04412	8.12138	3.02694
Product issues	10077536	Product impurity*	10077041	4	11.4793	4.2668	30.8835	11.4788	4.26682	30.8808	37.5208	3.4951	1.88206	0.576143	3.18797	11.2753	4.19099
Skin and subcutaneous tissue disorders*	10040785	Alopecia*	10001767	4	9.95198	3.70385	26.7403	9.95157	3.70386	26.7379	31.6648	3.29285	1.82637	0.52246	3.13027	9.80049	3.64747
Congenital, familial and genetic disorders*	10010331	Aplasia cutis congenita*	10002963	4	19.0067	7.02049	51.4572	19.0059	7.0205	51.4526	66.0679	4.20432	2.03657	0.720993	3.35215	18.4342	6.80905
Respiratory, thoracic and mediastinal disorders	10038738	Respiratory gas exchange disorder	10062105	4	7.20126	2.6863	19.3047	7.20098	2.68632	19.303	21.0975	2.83287	1.67748	0.37723	2.97773	7.12489	2.65781
Investigations*	10022891	Blood cholesterol*	10005422	4	6.15068	2.29643	16.4738	6.15044	2.29644	16.4724	17.0711	2.60795	1.59261	0.293767	2.89145	6.09637	2.27615
Neoplasms benign, malignant and unspecified (incl cysts and polyps)*	10029104	Myxofibrosarcoma*	10066948	4	61.0216	21.7784	170.979	61.0188	21.7783	170.963	213.651	5.78928	2.21886	0.855484	3.58224	55.3027	19.7373
Investigations*	10022891	Eosinophil count*	10014941	4	30.5108	11.1629	83.3927	30.5094	11.1629	83.3853	108.46	4.85967	2.13354	0.803883	3.46319	29.0339	10.6226
Respiratory, thoracic and mediastinal disorders	10038738	Prolonged expiration	10059411	4	11.0948	4.12522	29.8395	11.0943	4.12524	29.8369	36.0481	3.44689	1.86929	0.563882	3.1747	10.9048	4.05457
Musculoskeletal and connective tissue disorders*	10028395	Growing pains*	10018745	4	10.7352	3.99274	28.8638	10.7348	3.99275	28.8613	34.6699	3.40024	1.85664	0.551702	3.16158	10.5578	3.92674
Neoplasms benign, malignant and unspecified (incl cysts and polyps)*	10029104	Squamous cell carcinoma of the oral cavity*	10041857	4	7.5778	2.82587	20.3205	7.5775	2.82588	20.3188	22.5433	2.90547	1.70314	0.402385	3.00389	7.49263	2.79411
Investigations	10022891	Neuropsychological test abnormal	10065426	4	62.6708	22.3374	175.832	62.668	22.3373	175.817	219.054	5.82404	2.22118	0.856109	3.58625	56.6516	20.192
Skin and subcutaneous tissue disorders*	10040785	Nail bed bleeding*	10048891	4	5.4818	2.04785	14.674	5.4816	2.04786	14.6728	14.5189	2.4435	1.52527	0.227329	2.8232	5.43961	2.03209
Infections and infestations*	10021881	Laryngitis fungal*	10067321	4	24.1544	8.88384	65.6735	24.1533	8.88384	65.6677	85.2278	4.53774	2.09057	0.768598	3.41255	23.2272	8.54282
Psychiatric disorders	10037175	Personality disorder of childhood	10034723	4	289.853	87.2785	962.603	289.839	87.2777	962.523	767.581	7.59663	2.28999	0.771561	3.80841	193.56	58.2834
Injury, poisoning and procedural complications	10022117	Weaning failure	10066829	4	6.66324	2.48673	17.8543	6.66297	2.48674	17.8528	19.0336	2.72216	1.63674	0.337207	2.93626	6.59862	2.46261
Pregnancy, puerperium and perinatal conditions*	10036585	Transverse presentation*	10044456	4	26.963	9.89383	73.4805	26.9618	9.89383	73.4739	95.5515	4.68974	2.11189	0.786497	3.43729	25.8079	9.47
Respiratory, thoracic and mediastinal disorders	10038738	Bronchial haemorrhage	10065739	4	8.78337	3.27213	23.5772	8.78301	3.27214	23.5752	27.1759	3.11551	1.77275	0.470386	3.07511	8.66685	3.22872
Respiratory, thoracic and mediastinal disorders	10038738	Allergic respiratory symptom	10063527	4	8.46281	3.15356	22.7106	8.46246	3.15357	22.7086	25.9439	3.06266	1.75587	0.453932	3.0578	8.35509	3.11342
Psychiatric disorders	10037175	Sleep attacks	10040981	4	5.76817	2.15431	15.4443	5.76795	2.15432	15.443	15.6101	2.51626	1.55562	0.257295	2.85394	5.72097	2.13668
Immune system disorders*	10021428	Selective IgA immunodeficiency*	10039915	4	20.1636	7.44066	54.6419	20.1627	7.44067	54.637	70.4008	4.28678	2.05091	0.733882	3.36794	19.5186	7.20265
Infections and infestations*	10021881	Oropharyngitis fungal*	10061891	4	12.4667	4.63002	33.5678	12.4662	4.63003	33.5649	41.2977	3.61174	1.91166	0.604461	3.21887	12.2248	4.54017
Skin and subcutaneous tissue disorders	10040785	Urticaria thermal	10061399	4	21.6712	7.98697	58.8008	21.6702	7.98698	58.7956	76.0237	4.38718	2.06748	0.748569	3.38639	20.9254	7.7121
Neoplasms benign, malignant and unspecified (incl cysts and polyps)	10029104	Bronchial neoplasm	10052245	4	23.4224	8.61986	63.6448	23.4214	8.61986	63.6391	82.5222	4.4951	2.08424	0.763162	3.40532	22.5506	8.29903
Congenital, familial and genetic disorders*	10010331	Factor V Leiden mutation*	10058279	4	7.26899	2.71141	19.4873	7.2687	2.71143	19.4857	21.3574	2.84621	1.68226	0.381916	2.9826	7.19107	2.68235
Psychiatric disorders	10037175	Intermittent explosive disorder	10022568	4	25.2045	9.26204	68.5884	25.2034	9.26204	68.5824	89.0987	4.59663	2.09906	0.775803	3.42233	24.1949	8.89104
Skin and subcutaneous tissue disorders	10040785	Nail pitting	10028702	4	7.20126	2.6863	19.3047	7.20098	2.68632	19.303	21.0975	2.83287	1.67748	0.37723	2.97773	7.12489	2.65781
Skin and subcutaneous tissue disorders	10040785	Eczema nummular	10014201	4	7.83381	2.92071	21.0115	7.8335	2.92073	21.0097	23.5268	2.95278	1.71941	0.418314	3.02051	7.74238	2.88662
Investigations	10022891	Allergy test positive	10056352	4	8.28146	3.08645	22.2205	8.28113	3.08646	22.2186	25.247	3.03185	1.74583	0.444139	3.04752	8.17857	3.04811
Investigations	10022891	Blood immunoglobulin E	10005588	4	122.043	41.5177	358.752	122.038	41.5175	358.72	396.673	6.65803	2.2635	0.845019	3.68198	100.988	34.3548
Psychiatric disorders	10037175	Dysania	10086996	4	105.401	36.3204	305.871	105.396	36.3202	305.845	349.988	6.48116	2.25636	0.851531	3.66119	89.3352	30.7842
Psychiatric disorders	10037175	Breath holding	10006322	4	14.3137	5.30775	38.6004	14.3131	5.30776	38.597	48.3383	3.80656	1.95725	0.647649	3.26684	13.9923	5.18856
Nervous system disorders*	10029205	Mononeuritis*	10027910	4	16.2155	6.00344	43.7986	16.2148	6.00345	43.7947	55.5521	3.98192	1.99438	0.682344	3.30642	15.8008	5.84991
Immune system disorders	10021428	Allergy to fermented products	10054929	4	178.371	58.1585	547.06	178.363	58.1582	547.013	539.48	7.09413	2.27789	0.819216	3.73656	136.63	44.5488
General disorders and administration site conditions	10018065	Thumb sucking	10073746	4	257.647	79.3412	836.664	257.635	79.3405	836.594	707.923	7.48116	2.28756	0.784272	3.79084	178.67	55.0208
Social circumstances	10041244	Puberty	10037280	4	48.3087	17.4192	133.975	48.3066	17.4192	133.963	171.055	5.48116	2.19592	0.845999	3.54583	44.6676	16.1063
Neoplasms benign, malignant and unspecified (incl cysts and polyps)	10029104	Female reproductive neoplasm	10061153	3	45.7657	14.127	148.262	45.7641	14.1271	148.251	121.746	5.40901	1.89925	0.389387	3.40912	42.4887	13.1155
Eye disorders*	10015919	Retinal artery embolism*	10038826	3	9.25048	2.95665	28.942	9.25019	2.95667	28.94	21.7283	3.18913	1.58787	0.130189	3.04555	9.12061	2.91514
Skin and subcutaneous tissue disorders*	10040785	Schnitzler's syndrome	10062908	3	43.4774	13.4496	140.546	43.4759	13.4496	140.536	115.811	5.34029	1.89462	0.387747	3.4015	40.5125	12.5324
Investigations	10022891	Ultrasound antenatal screen abnormal	10045400	3	8.56694	2.73999	26.7857	8.56668	2.74001	26.7838	19.7583	3.08006	1.56013	0.103528	3.01673	8.45649	2.70466
Psychiatric disorders	10037175	Hypnopompic hallucination	10020928	3	19.1109	6.05045	60.3637	19.1103	6.05048	60.3593	49.8447	4.21197	1.7814	0.308614	3.25419	18.5323	5.86726
Nervous system disorders	10029205	Migraine without aura	10052787	3	7.86918	2.51852	24.5874	7.86894	2.51855	24.5857	17.7472	2.9592	1.52753	0.0720356	2.98303	7.77695	2.48901
Skin and subcutaneous tissue disorders	10040785	Eosinophilic cellulitis	10053776	3	11.3666	3.62558	35.6356	11.3663	3.6256	35.6331	27.8173	3.48116	1.65474	0.193754	3.11573	11.1669	3.56188
Psychiatric disorders	10037175	Emotional disorder of childhood	10014552	3	40.4441	12.547	130.367	40.4427	12.5471	130.358	107.876	5.243	1.88771	0.384848	3.39058	37.8704	11.7486
Vascular disorders*	10047065	Lymphangiectasia*	10025210	3	27.1733	8.53686	86.4945	27.1724	8.5369	86.4883	72.2415	4.70047	1.84023	0.355681	3.32479	26.0005	8.1684
Eye disorders*	10015919	Eye paraesthesia*	10076569	3	14.3727	4.57113	45.1909	14.3722	4.57116	45.1877	36.4224	3.81236	1.71873	0.253097	3.18435	14.0487	4.46809
Cardiac disorders*	10007541	Endocardial fibrosis*	10014664	3	36.2311	11.2849	116.323	36.2299	11.285	116.315	96.7272	5.09413	1.87627	0.379078	3.37345	34.1576	10.6391
Respiratory, thoracic and mediastinal disorders*	10038738	Occupational asthma*	10070836	3	40.4441	12.547	130.367	40.4427	12.5471	130.358	107.876	5.243	1.88771	0.384848	3.39058	37.8704	11.7486
Gastrointestinal disorders*	10017947	Oral dysaesthesia*	10050820	3	10.2905	3.28574	32.2283	10.2902	3.28577	32.226	24.7232	3.34029	1.62379	0.164476	3.0831	10.1281	3.2339
Investigations	10022891	Platelet adhesiveness decreased	10035514	3	173.91	47.8604	631.933	173.904	47.8604	631.889	396.714	7.06612	1.96563	0.329738	3.60152	134.003	36.8779
General disorders and administration site conditions*	10018065	Disease prodromal stage*	10069581	3	41.407	12.8341	133.592	41.4056	12.8342	133.583	110.403	5.27471	1.89001	0.385868	3.39416	38.7119	11.9988
Respiratory, thoracic and mediastinal disorders	10038738	Allergic respiratory disease	10063532	3	15.955	5.06664	50.2426	15.9545	5.06667	50.239	40.9251	3.9592	1.74347	0.27543	3.21151	15.5539	4.93927
Product issues*	10077536	Product contamination chemical*	10069174	3	9.77017	3.12118	30.5834	9.76987	3.12121	30.5812	23.2253	3.26671	1.60666	0.148165	3.06516	9.62451	3.07465
Injury, poisoning and procedural complications*	10022117	Wrong dosage form*	10080302	3	37.8064	11.758	121.562	37.8051	11.7581	121.553	100.914	5.15185	1.88083	0.381509	3.38016	35.5518	11.0568
Congenital, familial and genetic disorders*	10010331	Duodenal atresia*	10013812	3	17.7458	5.62565	55.9785	17.7453	5.62568	55.9745	45.9969	4.10835	1.76653	0.295787	3.23727	17.2479	5.46779
Surgical and medical procedures	10042613	Trabeculectomy	10044277	3	24.8442	7.8225	78.905	24.8434	7.82254	78.8993	65.8297	4.57673	1.82695	0.345745	3.30816	23.8635	7.51372
Congenital, familial and genetic disorders*	10010331	CFTR gene mutation*	10082864	3	144.925	40.8956	513.58	144.92	40.8956	513.545	343.024	6.85967	1.96079	0.347774	3.5738	116.136	32.7718
Psychiatric disorders	10037175	Schizoaffective disorder bipolar type	10068889	3	10.111	3.229	31.6607	10.1107	3.22902	31.6584	24.2066	3.31535	1.61806	0.159026	3.07709	9.95449	3.17902
Eye disorders*	10015919	Dysmetropsia*	10067557	3	36.2311	11.2849	116.323	36.2299	11.285	116.315	96.7272	5.09413	1.87627	0.379078	3.37345	34.1576	10.6391
Congenital, familial and genetic disorders*	10010331	Congenital naevus*	10067248	3	14.0249	4.46203	44.0828	14.0245	4.46206	44.0797	35.4303	3.77787	1.71261	0.247509	3.1777	13.7168	4.364
Social circumstances	10041244	Unemployment	10045520	3	10.3517	3.30511	32.422	10.3514	3.30513	32.4198	24.8995	3.34871	1.6257	0.166295	3.08511	10.1873	3.25262
Investigations	10022891	Total lung capacity	10044097	3	248.442	64.2426	960.79	248.434	64.2424	960.725	517.519	7.44463	1.97293	0.288193	3.65766	174.204	45.0458
Psychiatric disorders	10037175	Anorexia nervosa	10002649	3	6.76688	2.16805	21.1207	6.76668	2.16807	21.1192	14.5733	2.74419	1.46447	0.0107244	2.91821	6.70014	2.14667
Infections and infestations*	10021881	Neisseria infection*	10062212	3	18.501	5.86078	58.4029	18.5004	5.86082	58.3988	48.1274	4.16665	1.77501	0.303133	3.24688	17.9591	5.68913
Congenital, familial and genetic disorders*	10010331	Adrenogenital syndrome*	10061630	3	15.3902	4.88995	48.4378	15.3897	4.88998	48.4343	39.3202	3.90858	1.73517	0.267993	3.20236	15.0176	4.77155
Investigations	10022891	Functional residual capacity decreased	10017507	3	38.6466	12.0098	124.362	38.6453	12.0098	124.353	103.138	5.1816	1.88312	0.382666	3.38358	36.2924	11.2782
Eye disorders*	10015919	Pigmentary glaucoma*	10035015	3	62.1106	18.882	204.306	62.1084	18.8821	204.292	162.918	5.81236	1.92261	0.392368	3.45285	56.1947	17.0836
Psychiatric disorders	10037175	Disruptive mood dysregulation disorder	10077802	3	34.7819	10.8484	111.517	34.7807	10.8485	111.509	92.8571	5.03864	1.87171	0.376507	3.36692	32.8686	10.2517
Skin and subcutaneous tissue disorders	10040785	Cold urticaria	10009869	3	12.8822	4.10298	40.4462	12.8818	4.10301	40.4434	32.1635	3.65803	1.69038	0.227045	3.15372	12.6235	4.02058
Cardiac disorders	10007541	Right atrial hypertrophy	10057501	3	30.5104	9.55482	97.4258	30.5094	9.55487	97.4189	81.3453	4.85967	1.85589	0.36661	3.34517	29.0339	9.09243
Congenital, familial and genetic disorders	10010331	Dacryostenosis congenital	10011850	3	14.9922	4.76531	47.167	14.9917	4.76534	47.1636	38.1877	3.87174	1.72898	0.262409	3.19556	14.639	4.65304
Psychiatric disorders	10037175	Egocentrism	10072269	3	79.0498	23.6595	264.117	79.0471	23.6595	264.099	203.438	6.1227	1.93681	0.387073	3.48654	69.6815	20.8555
Investigations	10022891	Neurotransmitter level altered	10029352	3	11.3666	3.62558	35.6356	11.3663	3.6256	35.6331	27.8173	3.48116	1.65474	0.193754	3.11573	11.1669	3.56188
Gastrointestinal disorders	10017947	Sialadenosis	10078375	3	579.699	116.999	2872.26	579.679	116.998	2872.09	866.521	8.1816	1.98271	0.174172	3.79125	290.339	58.5982
Nervous system disorders	10029205	Sensory processing disorder	10077516	3	10.4137	3.3247	32.6181	10.4134	3.32472	32.6159	25.0779	3.35717	1.62762	0.168116	3.08712	10.2473	3.27156
Respiratory, thoracic and mediastinal disorders	10038738	Pulmonary artery dilatation	10058491	3	6.81995	2.18494	21.2874	6.81975	2.18496	21.2859	14.726	2.75533	1.4679	0.014072	2.92172	6.75208	2.1632
